# Supplementary material for: Physiological Responses to Thermal Stress in the Liver of Gymnocypris eckloni Revealed by Multi-Omics
Source: Animals (Basel). 2025 Nov 12;15(22):3272. doi: 10.3390/ani15223272 (PMC12649434; doi:10.3390/ani15223272)
Supplement: Supplementary file 1 [file animals-15-03272-s001.zip]

Archive with 4 entries (4 files):
- Supplementary figures.pdf
- Supplementary tables.pdf
- Table S4.xlsx
- Table S5-mRNA-miRNA KEGG.xlsx
