# Supplementary material for: Physiological Responses to Thermal Stress in the Liver of Gymnocypris eckloni Revealed by Multi-Omics
Source: Animals (Basel). 2025 Nov 12;15(22):3272. doi: 10.3390/ani15223272 (PMC12649434; doi:10.3390/ani15223272)
Supplement: Supplementary file 1 [file animals-15-03272-s001.zip › Table S4.xlsx]

## Sheet: Sheet2
gene_id	HTL	CTL	log2FoldChange	pvalue	padj	up/down	Related miRNA	Gene description
evm.TU.Hic_asm_6.622	211.162	24798.6	-6.87593	2.51475e-30	6.60588e-27	down	dre-miR-216a	--|gnl|BL_ORD_ID|227998 sp|P28227|MAOX_ANAPL NADP-dependent malic enzyme OS=Anas platyrhynchos OX=8839 GN=ME1 PE=1 SV=1//0
evm.TU.Hic_asm_21.930	229.918	3296.33	-3.84216	5.62655e-22	5.44532e-19	down	novel_582	--|gnl|BL_ORD_ID|148065 sp|P35573|GDE_HUMAN Glycogen debranching enzyme OS=Homo sapiens OX=9606 GN=AGL PE=1 SV=3//0
evm.TU.Hic_asm_22.1128	8.23243	229.292	-4.77569	1.42943e-20	1.05138e-17	down	dre-miR-212	--|gnl|BL_ORD_ID|296056 sp|Q8QZV1|PDE9A_RAT High affinity cGMP-specific 3&apos;,5&apos;-cyclic phosphodiesterase 9A OS=Rattus norvegicus OX=10116 GN=Pde9a PE=1 SV=1//0
evm.TU.Hic_asm_1.31	236.871	1270.16	-2.42251	6.54086e-13	9.2518e-11	down	dre-miR-29a	--|gnl|BL_ORD_ID|172620 sp|P80912|HINT1_RABIT Histidine triad nucleotide-binding protein 1 OS=Oryctolagus cuniculus OX=9986 GN=HINT1 PE=1 SV=2//5.29998e-62
evm.TU.Hic_asm_8.891	8.04144	146.352	-4.22317	5.04993e-12	6.02975e-10	down	dre-let-7b	--|gnl|BL_ORD_ID|293535 sp|Q9HBI1|PARVB_HUMAN Beta-parvin OS=Homo sapiens OX=9606 GN=PARVB PE=1 SV=1//9.68696e-162
evm.TU.Hic_asm_22.1354	1247.33	10018.4	-3.00595	7.36792e-12	8.35783e-10	down	dre-miR-132-3p	--|gnl|BL_ORD_ID|493990 sp|Q63886|UD11_MOUSE UDP-glucuronosyltransferase 1-1 OS=Mus musculus OX=10090 GN=Ugt1a1 PE=1 SV=2//0
evm.TU.Hic_asm_5.604	15.0003	294.601	-4.27646	1.96186e-11	2.02666e-09	down	novel_160	--|-//-
evm.TU.Hic_asm_20.453	357.036	2123.07	-2.57151	5.19378e-11	4.77516e-09	down	dre-miR-205-5p	--|gnl|BL_ORD_ID|348224 sp|Q6TLF6|RGN_DANRE Regucalcin OS=Danio rerio OX=7955 GN=rgn PE=2 SV=1//0
evm.TU.Hic_asm_7.139	48.381	226.353	-2.23067	4.11819e-08	1.88841e-06	down	novel_622	--|gnl|BL_ORD_ID|251614 sp|Q5PQT2|MTMR3_RAT Myotubularin-related protein 3 OS=Rattus norvegicus OX=10116 GN=Mtmr3 PE=1 SV=1//2.3215e-28
evm.TU.Hic_asm_22.370	139.53	940.29	-2.75178	5.3928e-08	2.41272e-06	down	dre-miR-125b-2-3p	--|gnl|BL_ORD_ID|76235 sp|P17178|CP27A_RAT Sterol 26-hydroxylase, mitochondrial OS=Rattus norvegicus OX=10116 GN=Cyp27a1 PE=1 SV=1//2.25408e-147
evm.TU.Hic_asm_5.1350	363.242	935.333	-1.36543	2.13929e-07	7.93092e-06	down	dre-miR-133a-3p,dre-miR-133b-3p	--|gnl|BL_ORD_ID|13195 sp|Q9ULX6|AKP8L_HUMAN A-kinase anchor protein 8-like OS=Homo sapiens OX=9606 GN=AKAP8L PE=1 SV=3//7.81683e-73
evm.TU.Hic_asm_15.1496	67.766	207.862	-1.61549	5.65403e-07	1.88004e-05	down	dre-miR-125b-2-3p	--|gnl|BL_ORD_ID|555558 sp|Q5VZL5|ZMYM4_HUMAN Zinc finger MYM-type protein 4 OS=Homo sapiens OX=9606 GN=ZMYM4 PE=1 SV=1//0
evm.TU.Hic_asm_1.1037	20.9524	136.836	-2.7098	8.49385e-07	2.69749e-05	down	dre-miR-125b-2-3p	--|gnl|BL_ORD_ID|151318 sp|Q6XP49|GLIS3_MOUSE Zinc finger protein GLIS3 OS=Mus musculus OX=10090 GN=Glis3 PE=1 SV=2//7.47207e-29
evm.TU.Hic_asm_0.837	259.343	709.468	-1.45155	1.20589e-05	0.000256049	down	dre-miR-29b	--|gnl|BL_ORD_ID|552902 sp|Q1NZ26|YSMU_CAEEL Uncharacterized protein F13E9.13, mitochondrial OS=Caenorhabditis elegans OX=6239 GN=F13E9.13 PE=3 SV=1//1.46934e-73
evm.TU.Hic_asm_5.337	300.5	814.299	-1.4374	2.1691e-05	0.000417649	down	dre-miR-133a-3p,dre-miR-133b-3p	--|gnl|BL_ORD_ID|150023 sp|Q9Y223|GLCNE_HUMAN Bifunctional UDP-N-acetylglucosamine 2-epimerase/N-acetylmannosamine kinase OS=Homo sapiens OX=9606 GN=GNE PE=1 SV=1//0
evm.TU.Hic_asm_22.371	207.635	818.621	-1.97973	2.53222e-05	0.000473677	down	dre-miR-125b-2-3p	--|gnl|BL_ORD_ID|76235 sp|P17178|CP27A_RAT Sterol 26-hydroxylase, mitochondrial OS=Rattus norvegicus OX=10116 GN=Cyp27a1 PE=1 SV=1//3.95695e-148
evm.TU.Hic_asm_15.3054	98.4507	338.636	-1.77859	3.0985e-05	0.000559128	down	dre-miR-212-5p	--|gnl|BL_ORD_ID|475283 sp|Q05AK9|TMA7_DANRE Translation machinery-associated protein 7 OS=Danio rerio OX=7955 GN=tma7 PE=3 SV=1//1.78405e-08
evm.TU.Hic_asm_2.766	627.939	1249.69	-0.993478	5.96142e-05	0.000949901	down	dre-miR-125b-2-3p	--|gnl|BL_ORD_ID|438356 sp|O70377|SNP23_RAT Synaptosomal-associated protein 23 OS=Rattus norvegicus OX=10116 GN=Snap23 PE=1 SV=1//1.80735e-81
evm.TU.Hic_asm_3.1283	57.1932	210.487	-1.87324	6.83706e-05	0.00106452	down	dre-miR-125b-2-3p	--|gnl|BL_ORD_ID|210733 sp|P24043|LAMA2_HUMAN Laminin subunit alpha-2 OS=Homo sapiens OX=9606 GN=LAMA2 PE=1 SV=4//6.01076e-10
evm.TU.Hic_asm_20.1123	376.781	1836.63	-2.28507	7.18878e-05	0.00111082	down	dre-miR-129-5p	--|gnl|BL_ORD_ID|313131 sp|Q9ULR3|PPM1H_HUMAN Protein phosphatase 1H OS=Homo sapiens OX=9606 GN=PPM1H PE=1 SV=2//0
evm.TU.Hic_asm_19.1668	247.376	733.001	-1.56753	7.87777e-05	0.00119655	down	dre-miR-125b-2-3p	--|gnl|BL_ORD_ID|177552 sp|Q16534|HLF_HUMAN Hepatic leukemia factor OS=Homo sapiens OX=9606 GN=HLF PE=2 SV=1//3.24001e-128
evm.TU.Hic_asm_9.402	1.69289	34.1626	-4.3268	8.0773e-05	0.00121893	down	dre-miR-125b-2-3p	--|gnl|BL_ORD_ID|487913 sp|Q6PCN3|TTBK1_MOUSE Tau-tubulin kinase 1 OS=Mus musculus OX=10090 GN=Ttbk1 PE=1 SV=3//1.96933e-28
evm.TU.Hic_asm_8.1033	67.2005	214.077	-1.67385	0.00013423	0.00186986	down	dre-miR-125b-2-3p	--|gnl|BL_ORD_ID|161008 sp|Q3V3G7|GRM2A_MOUSE GRAM domain-containing protein 2A OS=Mus musculus OX=10090 GN=Gramd2a PE=2 SV=1//9.25286e-70
evm.TU.Hic_asm_3.2290	503.301	1086.79	-1.11157	0.000144888	0.00198377	down	dre-miR-205-5p	--|gnl|BL_ORD_ID|132952 sp|P26884|FKBP3_BOVIN Peptidyl-prolyl cis-trans isomerase FKBP3 OS=Bos taurus OX=9913 GN=FKBP3 PE=1 SV=2//6.72583e-86
evm.TU.Hic_asm_1.122	90.5479	247.772	-1.4509	0.000162258	0.00216831	down	dre-miR-125b-1-3p	--|gnl|BL_ORD_ID|168874 sp|Q5BJJ5|HDHD2_DANRE Haloacid dehalogenase-like hydrolase domain-containing protein 2 OS=Danio rerio OX=7955 GN=hdhd2 PE=2 SV=1//5.60656e-180
evm.TU.Hic_asm_3.2323	12.0017	93.0237	-2.96214	0.000175718	0.00231123	down	dre-let-7b	--|gnl|BL_ORD_ID|306369 sp|Q9NQ66|PLCB1_HUMAN 1-phosphatidylinositol 4,5-bisphosphate phosphodiesterase beta-1 OS=Homo sapiens OX=9606 GN=PLCB1 PE=1 SV=1//0
evm.TU.Hic_asm_17.57	49.26	614.768	-3.63849	0.000181992	0.0023717	down	dre-miR-196a-5p	--|gnl|BL_ORD_ID|463280 sp|Q9EQL5|T4S4_RAT Transmembrane 4 L6 family member 4 OS=Rattus norvegicus OX=10116 GN=Tm4sf4 PE=2 SV=1//5.55245e-73
evm.TU.Hic_asm_22.1293	10.1916	48.3856	-2.23037	0.000244667	0.00303777	down	dre-miR-205-5p	--|-//-
evm.TU.Hic_asm_0.48	4328.87	9234.54	-1.0931	0.00029578	0.00355477	down	novel_582	--|gnl|BL_ORD_ID|374997 sp|Q7ZWJ7|RL34_DANRE 60S ribosomal protein L34 OS=Danio rerio OX=7955 GN=rpl34 PE=3 SV=3//9.56569e-68
evm.TU.Hic_asm_21.818	1723.3	3172.34	-0.880487	0.000570864	0.00606766	down	dre-miR-125b-2-3p	--|gnl|BL_ORD_ID|410408 sp|Q90YP3|RS28_ICTPU 40S ribosomal protein S28 OS=Ictalurus punctatus OX=7998 GN=rps28 PE=3 SV=1//7.4217e-30
evm.TU.Hic_asm_14.1349	77.6007	173.795	-1.15936	0.000622712	0.00648015	down	dre-miR-125b-2-3p	--|gnl|BL_ORD_ID|270418 sp|Q9PU58|NIPS2_DANRE Protein NipSnap homolog 2 OS=Danio rerio OX=7955 GN=nipsnap2 PE=2 SV=2//0
evm.TU.Hic_asm_19.1582	28.9416	115.705	-1.99568	0.000878685	0.00856695	down	dre-let-7b	--|gnl|BL_ORD_ID|188058 sp|Q08CK7|IF2B1_DANRE Insulin-like growth factor 2 mRNA-binding protein 1 OS=Danio rerio OX=7955 GN=igf2bp1 PE=1 SV=1//0
evm.TU.Hic_asm_20.10	4.13333	36.0324	-3.09204	0.000951715	0.00912892	down	dre-miR-129-5p	--|gnl|BL_ORD_ID|227413 sp|Q04859|MAK_MOUSE Serine/threonine-protein kinase MAK OS=Mus musculus OX=10090 GN=Mak PE=1 SV=2//1.62066e-21
evm.TU.Hic_asm_12.91	5306.28	10982.7	-1.0495	0.000952943	0.00913126	down	dre-miR-29a	--|gnl|BL_ORD_ID|506386 sp|Q7Z5L0|VMO1_HUMAN Vitelline membrane outer layer protein 1 homolog OS=Homo sapiens OX=9606 GN=VMO1 PE=1 SV=1//1.21536e-12
evm.TU.Hic_asm_1.402	66.9188	149.439	-1.15623	0.00107975	0.0101247	down	dre-let-7b	--|gnl|BL_ORD_ID|294563 sp|D4ACX8|PCD16_RAT Protocadherin-16 OS=Rattus norvegicus OX=10116 GN=Dchs1 PE=3 SV=2//0
evm.TU.Hic_asm_19.575	0.58435	16.8309	-4.69453	0.00123771	0.0112613	down	dre-let-7b	--|-//-
evm.TU.Hic_asm_3.1812	18.1608	57.8587	-1.67436	0.00132908	0.0119099	down	dre-miR-301b-5p	--|gnl|BL_ORD_ID|348271 sp|Q4R7W3|RGPS2_MACFA Ras-specific guanine nucleotide-releasing factor RalGPS2 OS=Macaca fascicularis OX=9541 GN=RALGPS2 PE=2 SV=1//0
evm.TU.Hic_asm_1.822	16.3893	60.2635	-1.8725	0.00155508	0.0134437	down	dre-miR-205-5p	--|gnl|BL_ORD_ID|306914 sp|Q3ZBF9|PLPP_BOVIN Pyridoxal phosphate phosphatase OS=Bos taurus OX=9913 GN=PDXP PE=1 SV=1//6.33107e-53
evm.TU.Hic_asm_13.434	8105.65	18128.2	-1.16122	0.00167299	0.0142092	down	dre-miR-196a-5p	--|gnl|BL_ORD_ID|295085 sp|Q9Z2V4|PCKGC_MOUSE Phosphoenolpyruvate carboxykinase, cytosolic [GTP] OS=Mus musculus OX=10090 GN=Pck1 PE=1 SV=1//0
evm.TU.Hic_asm_15.2591	125.361	271.728	-1.11798	0.00209952	0.0169547	down	novel_114	--|gnl|BL_ORD_ID|462623 sp|Q0V947|T161A_DANRE Transmembrane protein 161A OS=Danio rerio OX=7955 GN=tmem161a PE=2 SV=2//0
evm.TU.Hic_asm_14.110	760.866	1332.43	-0.80799	0.00218896	0.0174547	down	dre-miR-125b-1-3p	--|gnl|BL_ORD_ID|116938 sp|Q567V6|EIF3K_DANRE Eukaryotic translation initiation factor 3 subunit K OS=Danio rerio OX=7955 GN=eif3k PE=2 SV=1//4.1125e-72
evm.TU.Hic_asm_1.922	169.387	306.108	-0.854989	0.00225303	0.0178767	down	novel_160	--|gnl|BL_ORD_ID|279048 sp|Q5RB75|NUDC3_PONAB NudC domain-containing protein 3 OS=Pongo abelii OX=9601 GN=NUDCD3 PE=2 SV=1//1.48559e-132
evm.TU.Hic_asm_20.476	294.058	599.57	-1.02864	0.00245007	0.0191385	down	dre-miR-133a-3p,dre-miR-133b-3p	--|gnl|BL_ORD_ID|76183 sp|Q5E980|CP20A_BOVIN Cytochrome P450 20A1 OS=Bos taurus OX=9913 GN=CYP20A1 PE=2 SV=1//0
evm.TU.Hic_asm_8.768	13.3265	51.0805	-1.93203	0.00246219	0.0192005	down	dre-miR-205-5p	--|gnl|BL_ORD_ID|116220 sp|O70273|EHF_MOUSE ETS homologous factor OS=Mus musculus OX=10090 GN=Ehf PE=2 SV=1//4.7792e-110
evm.TU.Hic_asm_2.758	6.86256	29.7475	-2.0943	0.00263869	0.0202126	down	dre-miR-205-5p	--|gnl|BL_ORD_ID|9967 sp|P40145|ADCY8_HUMAN Adenylate cyclase type 8 OS=Homo sapiens OX=9606 GN=ADCY8 PE=1 SV=1//0
evm.TU.Hic_asm_22.1277	454.016	891.791	-0.974084	0.00298182	0.022091	down	dre-miR-125b-2-3p	--|gnl|BL_ORD_ID|45487 sp|O35607|BMPR2_MOUSE Bone morphogenetic protein receptor type-2 OS=Mus musculus OX=10090 GN=Bmpr2 PE=1 SV=1//0
evm.TU.Hic_asm_6.1927	11.7024	40.027	-1.7785	0.00310274	0.0227304	down	dre-miR-125b-2-3p	--|-//-
evm.TU.Hic_asm_15.1886	261.8	499.877	-0.933397	0.00319564	0.0231527	down	dre-miR-125b-2-3p	--|gnl|BL_ORD_ID|111926 sp|Q6TEQ0|EEPD1_DANRE Endonuclease/exonuclease/phosphatase family domain-containing protein 1 OS=Danio rerio OX=7955 GN=eepd1 PE=2 SV=1//0
evm.TU.Hic_asm_21.1367	40.3827	112.126	-1.47087	0.00348999	0.0247776	down	dre-miR-29a,dre-miR-29b	--|gnl|BL_ORD_ID|253628 sp|Q5M7X9|MUL1A_DANRE Mitochondrial ubiquitin ligase activator of nfkb 1-A OS=Danio rerio OX=7955 GN=mul1a PE=2 SV=1//4.4208e-55
evm.TU.Hic_asm_20.101	139.819	270.864	-0.956206	0.00349614	0.0248117	down	dre-miR-129-5p	--|gnl|BL_ORD_ID|229684 sp|B1AYB6|MBD5_MOUSE Methyl-CpG-binding domain protein 5 OS=Mus musculus OX=10090 GN=Mbd5 PE=2 SV=1//2.43779e-51
evm.TU.Hic_asm_14.731	11.2091	35.6831	-1.66744	0.00426753	0.0289392	down	dre-miR-205-5p	--|-//-
evm.TU.Hic_asm_14.346	7.69435	31.8376	-2.0385	0.00464001	0.0308573	down	dre-miR-125b-2-3p	--|gnl|BL_ORD_ID|317860 sp|Q2NL68|PRSR3_HUMAN Proline and serine-rich protein 3 OS=Homo sapiens OX=9606 GN=PROSER3 PE=2 SV=1//1.84015e-11
evm.TU.Hic_asm_14.749	389.539	881.75	-1.17892	0.00497482	0.0324274	down	novel_622	--|gnl|BL_ORD_ID|41537 sp|Q99NF1|BCDO2_MOUSE Beta,beta-carotene 9&apos;,10&apos;-oxygenase OS=Mus musculus OX=10090 GN=Bco2 PE=1 SV=1//0
evm.TU.Hic_asm_14.1455	73.7656	139.817	-0.922409	0.00607575	0.0378476	down	dre-miR-196a-5p	--|gnl|BL_ORD_ID|203757 sp|P29375|KDM5A_HUMAN Lysine-specific demethylase 5A OS=Homo sapiens OX=9606 GN=KDM5A PE=1 SV=3//0
evm.TU.Hic_asm_15.20	29.162	67.5664	-1.21894	0.00616268	0.0382345	down	novel_622	--|gnl|BL_ORD_ID|140555 sp|Q6PB97|FXL19_MOUSE F-box/LRR-repeat protein 19 OS=Mus musculus OX=10090 GN=Fbxl19 PE=2 SV=1//1.14202e-74
evm.TU.Hic_asm_10.678	209.458	369.02	-0.81899	0.0075897	0.0446162	down	dre-miR-129-5p	--|gnl|BL_ORD_ID|493345 sp|Q91W67|UBL7_MOUSE Ubiquitin-like protein 7 OS=Mus musculus OX=10090 GN=Ubl7 PE=1 SV=2//6.41232e-18
evm.TU.Hic_asm_3.1688	159.584	291.992	-0.872513	0.00768187	0.0450359	down	dre-miR-133a-3p	--|gnl|BL_ORD_ID|45984 sp|Q9Z1N4|BPNT1_RAT 3&apos;(2&apos;),5&apos;-bisphosphate nucleotidase 1 OS=Rattus norvegicus OX=10116 GN=Bpnt1 PE=1 SV=1//1.45614e-83
evm.TU.Hic_asm_7.1585	15.4902	46.3058	-1.56866	0.00840031	0.0481243	down	dre-miR-181a-5-3p	--|gnl|BL_ORD_ID|248960 sp|P20585|MSH3_HUMAN DNA mismatch repair protein Msh3 OS=Homo sapiens OX=9606 GN=MSH3 PE=1 SV=4//0
evm.TU.Hic_asm_20.1389	415.801	90.5145	2.19808	1.22993e-08	6.61283e-07	up	dre-let-7b	--|-//-
evm.TU.Hic_asm_6.797	1662.35	499.062	1.73548	9.8249e-08	3.98809e-06	up	dre-miR-125b-2-3p	--|gnl|BL_ORD_ID|121627 sp|Q3T0L2|ERP44_BOVIN Endoplasmic reticulum resident protein 44 OS=Bos taurus OX=9913 GN=ERP44 PE=2 SV=1//0
evm.TU.Hic_asm_0.940	109.998	11.2746	3.28754	2.5522e-07	9.18393e-06	up	dre-let-7b	--|gnl|BL_ORD_ID|41243 sp|E1BD44|BATF_BOVIN Basic leucine zipper transcriptional factor ATF-like OS=Bos taurus OX=9913 GN=BATF PE=3 SV=1//2.14237e-15
evm.TU.Hic_asm_9.90_evm.TU.Hic_asm_9.91	985.816	223.817	2.13903	2.00391e-06	5.73954e-05	up	dre-miR-129-5p	--|gnl|BL_ORD_ID|121603 sp|Q8R2E9|ERO1B_MOUSE ERO1-like protein beta OS=Mus musculus OX=10090 GN=Ero1b PE=1 SV=1//0
evm.TU.Hic_asm_21.1177	1005.88	386.053	1.38119	3.55784e-06	9.12434e-05	up	dre-miR-125b-2-3p	--|gnl|BL_ORD_ID|432131 sp|Q802F2|SELTA_DANRE Thioredoxin reductase-like selenoprotein T1a OS=Danio rerio OX=7955 GN=selenot1a PE=2 SV=3//2.95757e-117
evm.TU.Hic_asm_21.435	92339.7	29136.4	1.66413	5.74623e-06	0.000136867	up	dre-miR-212	--|gnl|BL_ORD_ID|48081 sp|Q9BXJ4|C1QT3_HUMAN Complement C1q tumor necrosis factor-related protein 3 OS=Homo sapiens OX=9606 GN=C1QTNF3 PE=1 SV=1//9.34141e-09
evm.TU.Hic_asm_2.54	20.6843	0	6.87681	1.78792e-05	0.00035427	up	dre-miR-125b-2-3p	--|gnl|BL_ORD_ID|9238 sp|P49055|ACTS_CARAU Actin, alpha skeletal muscle OS=Carassius auratus OX=7957 GN=acta1 PE=2 SV=1//0
evm.TU.Hic_asm_13.723	168.362	44.0822	1.93207	2.61723e-05	0.000487594	up	dre-miR-133a-3p,dre-miR-133b-3p	--|gnl|BL_ORD_ID|264612 sp|Q6PIU2|NCEH1_HUMAN Neutral cholesterol ester hydrolase 1 OS=Homo sapiens OX=9606 GN=NCEH1 PE=1 SV=3//6.22285e-120
evm.TU.Hic_asm_20.841	550.985	105.014	2.39026	3.59713e-05	0.000632958	up	dre-miR-205-5p	--|gnl|BL_ORD_ID|491494 sp|Q91YN5|UAP1_MOUSE UDP-N-acetylhexosamine pyrophosphorylase OS=Mus musculus OX=10090 GN=Uap1 PE=1 SV=1//0
evm.TU.Hic_asm_4.80	228.358	64.135	1.83064	3.8169e-05	0.000664632	up	dre-miR-125b-2-3p	--|gnl|BL_ORD_ID|555531 sp|Q6P1E1|ZMIZ1_MOUSE Zinc finger MIZ domain-containing protein 1 OS=Mus musculus OX=10090 GN=Zmiz1 PE=1 SV=1//2.73589e-92
evm.TU.Hic_asm_12.790	690.96	218.497	1.65999	3.85965e-05	0.000668497	up	dre-miR-181b-5p	--|gnl|BL_ORD_ID|269497 sp|Q6PBV6|NHP2_DANRE H/ACA ribonucleoprotein complex subunit 2-like protein OS=Danio rerio OX=7955 GN=nhp2 PE=2 SV=1//4.03448e-67
evm.TU.Hic_asm_15.2557	230.646	23.0309	3.32211	6.29654e-05	0.000991375	up	dre-miR-125b-2-3p	--|gnl|BL_ORD_ID|239252 sp|Q6NYU6|MIDN_DANRE Midnolin OS=Danio rerio OX=7955 GN=midn PE=2 SV=1//0
evm.TU.Hic_asm_1.245	315.234	94.6979	1.73324	0.000119537	0.00169471	up	dre-miR-205-5p	--|gnl|BL_ORD_ID|123003 sp|Q61545|EWS_MOUSE RNA-binding protein EWS OS=Mus musculus OX=10090 GN=Ewsr1 PE=1 SV=2//2.49779e-13
evm.TU.Hic_asm_18.407	367.464	153.061	1.26215	0.000145849	0.00199544	up	dre-miR-125b-2-3p	--|gnl|BL_ORD_ID|240925 sp|Q6TLE4|MMGT1_DANRE Membrane magnesium transporter 1 OS=Danio rerio OX=7955 GN=mmgt1 PE=2 SV=1//5.70475e-28
evm.TU.Hic_asm_3.329	622.936	293.748	1.08469	0.000181843	0.00237145	up	dre-miR-125b-1-3p	--|gnl|BL_ORD_ID|73867 sp|Q5R5F2|COPZ1_PONAB Coatomer subunit zeta-1 OS=Pongo abelii OX=9601 GN=COPZ1 PE=2 SV=1//8.37467e-105
evm.TU.Hic_asm_7.405	505.763	154.411	1.71082	0.000325746	0.00384209	up	novel_114	--|gnl|BL_ORD_ID|467590 sp|Q96GX1|TECT2_HUMAN Tectonic-2 OS=Homo sapiens OX=9606 GN=TCTN2 PE=1 SV=1//6.82067e-122
evm.TU.Hic_asm_22.1384	1027.57	487.854	1.07444	0.000428842	0.00482001	up	dre-miR-125b-2-3p	--|gnl|BL_ORD_ID|340933 sp|H2QII6|RBP2_PANTR E3 SUMO-protein ligase RanBP2 OS=Pan troglodytes OX=9598 GN=RANBP2 PE=1 SV=1//4.41669e-28
evm.TU.Hic_asm_7.739	983.18	478.437	1.03925	0.000447654	0.0049767	up	dre-miR-125b-2-3p	--|gnl|BL_ORD_ID|201706 sp|Q92794|KAT6A_HUMAN Histone acetyltransferase KAT6A OS=Homo sapiens OX=9606 GN=KAT6A PE=1 SV=2//6.10647e-08
evm.TU.Hic_asm_6.620	44.7227	2.44089	4.17339	0.000583214	0.00616684	up	dre-miR-125b-2-3p	--|gnl|BL_ORD_ID|17780 sp|O60641|AP180_HUMAN Clathrin coat assembly protein AP180 OS=Homo sapiens OX=9606 GN=SNAP91 PE=1 SV=2//8.6141e-08
evm.TU.Hic_asm_15.2412	60.4635	15.1904	1.99348	0.000597655	0.00627914	up	dre-miR-125b-2-3p	--|gnl|BL_ORD_ID|159966 sp|P40197|GPV_HUMAN Platelet glycoprotein V OS=Homo sapiens OX=9606 GN=GP5 PE=1 SV=1//1.14569e-70
evm.TU.Hic_asm_3.119	143.528	41.3947	1.79176	0.000668794	0.00686885	up	dre-miR-205-5p	--|gnl|BL_ORD_ID|41525 sp|Q3UFB2|BCD1_MOUSE Box C/D snoRNA protein 1 OS=Mus musculus OX=10090 GN=Znhit6 PE=1 SV=2//4.02683e-71
evm.TU.Hic_asm_3.1509	176.003	70.4611	1.31927	0.00147689	0.0129257	up	dre-miR-205-5p	--|gnl|BL_ORD_ID|58606 sp|P53569|CEBPZ_MOUSE CCAAT/enhancer-binding protein zeta OS=Mus musculus OX=10090 GN=Cebpz PE=1 SV=2//1.16886e-15
evm.TU.Hic_asm_14.2045	30.4671	0.926052	5.02258	0.00176507	0.0148353	up	dre-miR-129-5p	--|-//-
evm.TU.Hic_asm_16.369	7053.14	2332.09	1.59654	0.00177905	0.0149171	up	dre-miR-125b-2-3p	--|gnl|BL_ORD_ID|50287 sp|Q2HWU3|CALR_MACFU Calreticulin OS=Macaca fuscata fuscata OX=9543 GN=CALR PE=2 SV=1//2.50601e-178
evm.TU.Hic_asm_8.53	875.176	432.906	1.01512	0.00216636	0.0173196	up	novel_582	--|gnl|BL_ORD_ID|145504 sp|P60522|GBRL2_RAT Gamma-aminobutyric acid receptor-associated protein-like 2 OS=Rattus norvegicus OX=10116 GN=Gabarapl2 PE=3 SV=1//1.20639e-66
evm.TU.Hic_asm_1.1016	16.5321	1.26205	3.70625	0.00331744	0.0238236	up	dre-miR-133a-3p,dre-miR-133b-3p	--|gnl|BL_ORD_ID|100642 sp|Q09013|DMPK_HUMAN Myotonin-protein kinase OS=Homo sapiens OX=9606 GN=DMPK PE=1 SV=3//1.62628e-168
evm.TU.Hic_asm_11.1036	55.5886	16.3351	1.76474	0.00401133	0.0276049	up	novel_160	--|gnl|BL_ORD_ID|391472 sp|Q9H9Y6|RPA2_HUMAN DNA-directed RNA polymerase I subunit RPA2 OS=Homo sapiens OX=9606 GN=POLR1B PE=1 SV=2//7.73234e-168
evm.TU.Hic_asm_3.1490	19.9086	3.16188	2.64241	0.00408654	0.0280281	up	dre-let-7b	--|gnl|BL_ORD_ID|159751 sp|Q9BZJ6|GPR63_HUMAN Probable G-protein coupled receptor 63 OS=Homo sapiens OX=9606 GN=GPR63 PE=2 SV=2//0
evm.TU.Hic_asm_4.16	88.4782	12.9005	2.78569	0.00414973	0.0283136	up	novel_622	--|-//-
evm.TU.Hic_asm_14.2710	132.783	57.8136	1.19648	0.00458888	0.0306088	up	dre-miR-217	--|-//-
evm.TU.Hic_asm_3.1503	199.493	76.4809	1.38143	0.00490555	0.0321809	up	dre-miR-205-5p	--|gnl|BL_ORD_ID|58606 sp|P53569|CEBPZ_MOUSE CCAAT/enhancer-binding protein zeta OS=Mus musculus OX=10090 GN=Cebpz PE=1 SV=2//0
evm.TU.Hic_asm_19.590	99.2913	49.6668	0.998938	0.00503834	0.0327252	up	dre-miR-212-5p	--|-//-
evm.TU.Hic_asm_5.250	51.9206	11.29	2.19647	0.00725087	0.0431486	up	dre-miR-125b-2-3p	--|gnl|BL_ORD_ID|438733 sp|O35716|SOCS1_MOUSE Suppressor of cytokine signaling 1 OS=Mus musculus OX=10090 GN=Socs1 PE=1 SV=1//1.73443e-38
