# Supplementary material for: Physiological Responses to Thermal Stress in the Liver of Gymnocypris eckloni Revealed by Multi-Omics
Source: Animals (Basel). 2025 Nov 12;15(22):3272. doi: 10.3390/ani15223272 (PMC12649434; doi:10.3390/ani15223272)
Supplement: Supplementary file 1 [file animals-15-03272-s001.zip › Table S5-mRNA-miRNA KEGG.xlsx]

## Sheet: HTLvsCTL.downmRNA_upmiRNA.CAD_e
pathway_term	rich_factor	qvalue	gene_number	gene_id	Related miRNA
Ascorbate and aldarate metabolism	0.0909091	0.106381	2	evm.TU.Hic_asm_20.453	dre-miR-205-5p
Ascorbate and aldarate metabolism	0.0909091	0.106381	2	evm.TU.Hic_asm_22.1354	dre-miR-132-3p
Pyruvate metabolism	0.0444444	0.142735	2	evm.TU.Hic_asm_13.434	dre-miR-196a-5p
Pyruvate metabolism	0.0444444	0.142735	2	evm.TU.Hic_asm_6.622	--
Starch and sucrose metabolism	0.0425532	0.142735	2	evm.TU.Hic_asm_21.930	novel_582
Starch and sucrose metabolism	0.0425532	0.142735	2	evm.TU.Hic_asm_22.1354	dre-miR-132-3p
Sulfur metabolism	0.1	0.249032	1	evm.TU.Hic_asm_3.1688	dre-miR-133a-3p
Vitamin B6 metabolism	0.111111	0.249032	1	evm.TU.Hic_asm_1.822	dre-miR-205-5p
Carbon metabolism	0.0162602	0.278483	2	evm.TU.Hic_asm_20.453	dre-miR-205-5p
Carbon metabolism	0.0162602	0.278483	2	evm.TU.Hic_asm_6.622	--
Citrate cycle (TCA cycle)	0.0294118	0.278483	1	evm.TU.Hic_asm_13.434	dre-miR-196a-5p
Drug metabolism - cytochrome P450	0.025641	0.278483	1	evm.TU.Hic_asm_22.1354	dre-miR-132-3p
Drug metabolism - other enzymes	0.025	0.278483	1	evm.TU.Hic_asm_22.1354	dre-miR-132-3p
Metabolic pathways	0.00630418	0.278483	8	evm.TU.Hic_asm_1.822 evm.TU.Hic_asm_20.453 evm.TU.Hic_asm_21.930 evm.TU.Hic_asm_3.1688 evm.TU.Hic_asm_22.1354 evm.TU.Hic_asm_13.434 evm.TU.Hic_asm_6.622 evm.TU.Hic_asm_5.337
Metabolism of xenobiotics by cytochrome P450	0.0238095	0.278483	1	evm.TU.Hic_asm_22.1354	dre-miR-132-3p
Pentose and glucuronate interconversions	0.03125	0.278483	1	evm.TU.Hic_asm_22.1354	dre-miR-132-3p
Pentose phosphate pathway	0.0322581	0.278483	1	evm.TU.Hic_asm_20.453	dre-miR-205-5p
Porphyrin and chlorophyll metabolism	0.0294118	0.278483	1	evm.TU.Hic_asm_22.1354	dre-miR-132-3p
Purine metabolism	0.0106952	0.278483	2	evm.TU.Hic_asm_2.758	dre-miR-205-5p
Purine metabolism	0.0106952	0.278483	2	evm.TU.Hic_asm_22.1128	--
Retinol metabolism	0.0243902	0.278483	1	evm.TU.Hic_asm_22.1354	dre-miR-132-3p
Steroid hormone biosynthesis	0.0243902	0.278483	1	evm.TU.Hic_asm_22.1354	dre-miR-132-3p
Amino sugar and nucleotide sugar metabolism	0.0169492	0.346675	1	evm.TU.Hic_asm_5.337	dre-miR-133a-3p
PPAR signaling pathway	0.0147059	0.371954	1	evm.TU.Hic_asm_13.434	dre-miR-196a-5p
Glycolysis / Gluconeogenesis	0.0135135	0.380199	1	evm.TU.Hic_asm_13.434	dre-miR-196a-5p
Adipocytokine signaling pathway	--	0.403511	1	evm.TU.Hic_asm_13.434	dre-miR-196a-5p
FoxO signaling pathway	--	0.505912	1	evm.TU.Hic_asm_13.434	dre-miR-196a-5p
Gap junction	--	0.465042	1	evm.TU.Hic_asm_2.758	dre-miR-205-5p
GnRH signaling pathway	--	0.465042	1	evm.TU.Hic_asm_2.758	dre-miR-205-5p
Insulin signaling pathway	--	0.505912	1	evm.TU.Hic_asm_13.434	dre-miR-196a-5p
Melanogenesis	--	0.465042	1	evm.TU.Hic_asm_2.758	dre-miR-205-5p
Oocyte meiosis	--	0.465042	1	evm.TU.Hic_asm_2.758	dre-miR-205-5p
Progesterone-mediated oocyte maturation	--	0.465042	1	evm.TU.Hic_asm_2.758	dre-miR-205-5p
Ribosome	--	0.465042	1	evm.TU.Hic_asm_0.48	novel_582
Vascular smooth muscle contraction	--	0.465042	1	evm.TU.Hic_asm_2.758	dre-miR-205-5p

## Sheet: HTLvsCTL.miRNA.upmiRNA_downmRNA
sRNA	HTL_readcount	CTL_readcount	log2FoldChange	pval	padj	up/down	Related mRNA
dre-miR-133a-3p	277.064	30.8684	2.4794	0.00019669	0.0052779	up	evm.TU.Hic_asm_20.476,evm.TU.Hic_asm_3.1688,evm.TU.Hic_asm_5.1350,evm.TU.Hic_asm_5.337
dre-miR-206-3p	165.428	59.3401	1.3351	0.0054184	0.047155	up	--
dre-miR-142a-5p	2141.29	711.724	1.4559	0.0012567	0.017594	up	--
dre-miR-217	63750.9	10832.3	2.161	0.00024022	0.0055251	up	--
dre-miR-212-5p	34.1753	8.10085	1.7979	0.00075329	0.012766	up	evm.TU.Hic_asm_15.3054
dre-miR-458-3p	8693.6	1360.95	2.0337	0.0033365	0.031598	up	--
dre-miR-205-5p	125.947	28.0604	1.7968	0.0033137	0.031598	up	evm.TU.Hic_asm_1.822,evm.TU.Hic_asm_14.731,evm.TU.Hic_asm_2.758,evm.TU.Hic_asm_20.453,evm.TU.Hic_asm_22.1293,evm.TU.Hic_asm_3.2290,evm.TU.Hic_asm_8.768
dre-miR-454a	613.046	149.498	1.7712	0.0012261	0.017594	up	--
dre-miR-133b-3p	33.6645	3.3448	2.4841	0.00030186	0.0061834	up	evm.TU.Hic_asm_20.476,evm.TU.Hic_asm_5.1350,evm.TU.Hic_asm_5.337
dre-miR-129-5p	436.445	66.4895	2.3648	1.3308e-05	0.00061218	up	evm.TU.Hic_asm_10.678,evm.TU.Hic_asm_20.101,evm.TU.Hic_asm_20.10,evm.TU.Hic_asm_20.1123
novel_114	87.3255	15.9312	2.0115	0.0013271	0.017805	up	evm.TU.Hic_asm_15.2591
dre-miR-196a-5p	33.834	5.05816	2.2895	0.0001023	0.0036601	up	evm.TU.Hic_asm_13.434,evm.TU.Hic_asm_14.1455,evm.TU.Hic_asm_17.57
novel_11	916.227	360.358	1.2754	0.00047043	0.0084154	up	--
dre-miR-153c-3p	3737.43	1067.97	1.6215	0.0010531	0.016723	up	--
dre-miR-29a	2466.13	1113.91	1.0873	0.0027409	0.031521	up	evm.TU.Hic_asm_1.31,evm.TU.Hic_asm_12.91,evm.TU.Hic_asm_21.1367
dre-miR-29b	1371.22	310.14	2.0285	3.8398e-08	6.1821e-06	up	evm.TU.Hic_asm_0.837,evm.TU.Hic_asm_21.1367
dre-miR-132-3p	168.397	20.576	2.679	1.9533e-07	2.0965e-05	up	evm.TU.Hic_asm_22.1354
dre-miR-137-3p	50.2614	2.95919	2.7046	0.00032645	0.0061834	up	--
dre-miR-216a	3236.07	837.408	1.6723	0.0032803	0.031598	up	evm.TU.Hic_asm_6.622
novel_582	15.9052	1.88327	2.1691	0.0035104	0.032296	up	evm.TU.Hic_asm_0.48,evm.TU.Hic_asm_21.930
dre-miR-212	110.294	9.98606	2.853	3.429e-06	0.00022083	up	evm.TU.Hic_asm_22.1128
novel_160	31.8013	4.79925	2.267	0.0001675	0.0049031	up	evm.TU.Hic_asm_1.922,evm.TU.Hic_asm_5.604
dre-miR-1	2753.61	414.627	2.0719	0.0028449	0.031588	up	--

## Sheet: HTLvsCTL.upmRNA_downmiRNA.CAD_e
pathway_term	rich_factor	qvalue	gene_number	gene id	Related miRNA
Ribosome biogenesis in eukaryotes	0.0128205	0.0593827	1	evm.TU.Hic_asm_12.790	dre-miR-181b-5p
RNA transport	0.00645161	0.0593827	1	evm.TU.Hic_asm_22.1384	dre-miR-125b-2-3p
Phagosome	0.00609756	0.0593827	1	evm.TU.Hic_asm_16.369	dre-miR-125b-2-3p
Protein processing in endoplasmic reticulum	0.00543478	0.0593827	1	evm.TU.Hic_asm_16.369	dre-miR-125b-2-3p

## Sheet: HTLvsCTL.miRNA.downmiRNA_upmRNA
sRNA	HTL_readcount	CTL_readcount	log2FoldChange	pval	padj	up/down	Related mRNA
dre-let-7b	5386.42	10223.1	-0.894	0.0020927	0.024958	down	evm.TU.Hic_asm_0.940,evm.TU.Hic_asm_20.1389,evm.TU.Hic_asm_3.1490
dre-miR-301b-5p	10.853	40.8689	-1.7527	0.00013109	0.004221	down	--
dre-miR-125b-2-3p	11.9168	69.8653	-2.282	8.7138e-06	0.00046764	down	evm.TU.Hic_asm_15.2412,evm.TU.Hic_asm_15.2557,evm.TU.Hic_asm_16.369,evm.TU.Hic_asm_18.407,evm.TU.Hic_asm_2.54,evm.TU.Hic_asm_21.1177,evm.TU.Hic_asm_22.1384,evm.TU.Hic_asm_4.80,evm.TU.Hic_asm_5.250,evm.TU.Hic_asm_6.620,evm.TU.Hic_asm_6.797,evm.TU.Hic_asm_7.739
dre-miR-181b-5p	699.231	1310.5	-0.87354	0.0045692	0.040869	down	evm.TU.Hic_asm_12.790
novel_150	26.2015	69.8927	-1.3257	0.0010907	0.016723	down	--
dre-miR-181a-2-3p	329.276	949.521	-1.4991	1.3528e-11	4.3561e-09	down	--
dre-let-7g	13032	29646.6	-1.1176	0.0032315	0.031598	down	--
dre-miR-100-2-3p	3646.81	8183.5	-1.1317	3.9925e-05	0.001607	down	--
dre-miR-181a-5-3p	84.9306	185.303	-1.0651	0.0033254	0.031598	down	--
novel_622	364.705	901.942	-1.2473	0.00022992	0.0055251	down	evm.TU.Hic_asm_4.16
novel_753	0.745511	14.8114	-2.4756	0.0016764	0.021592	down	--
dre-miR-125b-1-3p	386.045	1324.97	-1.585	0.0018273	0.02263	down	evm.TU.Hic_asm_3.329
dre-miR-100-5p	251654	618995	-1.2667	4.9203e-07	3.9609e-05	down	--
novel_691	2.87515	26.8858	-2.4609	0.0003247	0.0061834	down	--
